# Supplementary material for: Auditory Electrophysiological and Perceptual Measures in Student Musicians with High Sound Exposure
Source: Diagnostics (Basel). 2023 Mar 1;13(5):934. doi: 10.3390/diagnostics13050934 (PMC10000734; doi:10.3390/diagnostics13050934)
Supplement: Supplementary file 1 [file diagnostics-13-00934-s001.zip]

Archive with 1 entries (1 files):
- diagnostics-2013269-supplementary.pdf
